# Supplementary material for: COVID-19-Associated Mucormycosis (CAM): Case-Series and Global Analysis of Mortality Risk Factors
Source: J Fungi (Basel). 2021 Oct 7;7(10):837. doi: 10.3390/jof7100837 (PMC8540212; doi:10.3390/jof7100837)
Supplement: Supplementary file 1 [file jof-07-00837-s001.zip]

Archive with 1 entries (1 files):
- Working Data.sav
